# Supplementary material for: Improved clearing method contributes to deep imaging of plant organs
Source: Commun Biol. 2022 Jan 10;5:12. doi: 10.1038/s42003-021-02955-9 (PMC8748589; doi:10.1038/s42003-021-02955-9)
Supplement: Supplementary file 4 — Supplementary Data [file 42003_2021_2955_MOESM4_ESM.xlsx]

## Sheet: Supplementary Data 1
	Fig. 1a
		#1	#2	#3	#4	#5	#6	#7	#8	#9	#10	#11	#12	#13	#14	#15	#16	#17	#18	#19
	1	0.005	0.033	0.104	0.091	0.08	0.006	0.293	0.105	0.101	0.032	0.042	0.069	0.024	-0.05	0.011	0.054	0.122	0.018	0.01
	2	-0.005	0.045	0.106	0.076	0.045	0.011	0.243	0.066	0.1	0.028	0.028	0.07	-0.017	-0.048	0.007	0.028	0.064	0	-0.103
	3	-0.004	0.022	0.135	0.096	0.067	0.022	0.169	0.115	0.097	0.033	0.015	0.029	-0.019	-0.039	0.008	0.031	0.046	0.01	-0.072
	4	-0.005	0.024	0.114	0.089	0.044	0.037	0.222	0.153	0.072	0.026	0.01	0.052	-0.011	-0.043	0.011	0.042	0.067	-0.002	-0.075
	5	-0.005	0.019	0.079	0.083	0.053	0.04	0.187	0.106	0.091	0.027	0.014	0.041	-0.014	-0.046	0.006	0.061	0.033	0.024	-0.09
	6	0.015	0.014	0.119	0.106	0.034	0.019	0.187	0.107	0.042	0.025	0.012	0.047	-0.016	-0.046	0.006	0.028	0.106	0.028	-0.058
	7	-0.001	0.041	0.142	0.143	0.043	0.033	0.282	0.119	0.094	0.026	0.002	0.038	-0.03	-0.061	-0.004	0.037	0.089	0.035	-0.07
	8	0	0.02	0.122	0.106	0.031	0.03	0.266	0.159	0.083	0.173	0.008	0.062	-0.041	-0.053	-0.004	0.077	0.041	0.038	-0.058
	9	0.001	0.007	0.11	0.107	0.044	0.036	0.265	0.142	0.089	0.044	-0.013		-0.017	-0.06	-0.005	0.046	0.083	0.025	-0.08
	10						0.01	0.177											0.018
	Sample size	9	9	9	9	9	10	10	9	9	9	9	8	9	9	9	9	9	10	9
	Fig. 1b							Fig. 1c				Fig. 1d				Fig.1e			Fig. 1f				Fig. 1g
			Before treatment	After treatment	Before treatment	After treatment			#7	#7/#18	#18		#7	#7/#3	#3		#7	#7/Urea		10% #7	20% #7	30% #7		10% #7	20% #7	30% #7
			#3	#3	#7	#7		1	0.199	0.199	0.077	1	0.115	0.064	0.01	1	0.181	0.114	1	0.471	0.929	0.921	1	2.1552	2.36222	1.72833
	col	1	0.0008816	0.993	0.055	1.019		2	0.251	0.177	0.048	2	0.137	0.095	0.056	2	0.196	0.139	2	0.791	0.931	1.258	2	2.02423	3.48265	2.06733
		2	0.001	0.557	0.26	0.787		3	0.254	0.147	0.064	3	0.176	0.125	0.114	3	0.198	0.125	3	0.62	0.847	0.885	3	2.44603	3.38741	2.09686
		3	0.158	1.055	0.0005864	0.319		4	0.207	0.176	0.1	4	0.142	0.125	0.05	4	0.235	0.129	4	0.837	1.042	0.83	4	2.92494	2.50087	2.13742
		4	0.2	1.067	0.0001276	0.436		5	0.216	0.097	0.051	5	0.114	0.076	0.001	5	0.207	0.125	5	1.045	1.083	0.939	5	3.5013	3.55658	2.53999
		5	0.174	0.867	0.0008833	0.451		6	0.245	0.195	0.08	6	0.148	0.117	0.024	6	0.187	0.121	6	0.811	0.81	0.956	6	2.21283	2.65052	2.58795
		6	0.068	0.646	0.102	0.665		7	0.208	0.097	0.06	7	0.143	0.127	0.034	7	0.218	0.115	7	0.735	0.876	1.032	7	2.94651	2.83112	1.61366
		7	0.064	0.489	0.001	0.076		8	0.245	0.086	0.064	8	0.143	0.114	0.056	8	0.23	0.13	8	0.536	1.385	1.534	8	2.71674	2.18068	2.50133
		8	0.169	0.836	0.102	0.293		9	0.164	0.166	0.073	9	0.133	0.117	0.039	9	0.215	0.136	9	0.96	0.81	1.017	9	2.27121	2.31952	2.20497
		9	0.004	0.354	0.002	0.275		10	0.202	0.164	0.104	10	0.101	0.087	0.007				10	0.584	1.321	1.261	10	2.13991	1.82627	2.26671
		10	0.468	0.897	0.002	0.809
	35S	1	9.384	16.384	6.257	11.159
		2	8.334	13.722	7.113	15.659
		3	10.153	19.11	4.798	9.516
		4	9.706	10.906	6.891	14.18
		5	12.328	18.977	7.526	13.894
		6	7.414	14.847	14.656	18.77
		7	16.46	5.618	11.429	14.874
		8	4.562	5.759	7.284	17.919
		9	6.523	10.11	6.344	11.954
		10	9.507	25.678	8.372	19.213

## Sheet: Supplementary Data 2
Fig. 2a							Fig. 2b							Fig. 2c				Fig2.d
			Before fixation	After fixation	After CR			7.4	8	9	10	11	12		ph7.4	ph7.4 to 8.0	ph8.0		PBS	TDE	Iohexol
WT	Trisodium phosphate buffer pH10.7	1	0.205	0.966	1.659		1	1.43656	2.95312	2.51623	1.9823	2.28144	0.882678	1	1.63116	2.87566	1.78952	1	0.885576	0.513559	0.81361
		2	0.002	1.065	1.196		2	1.0512	1.26661	2.27274	1.54667	2.28339	0.766998	2	2.02414	3.06472	2.17749	2	0.947537	0.587018	1.46655
		3	0.089	0.356	1.114		3	1.86194	2.48132	2.34502	1.92467	2.16156	1.01896	3	2.02849	1.56928	1.86649	3	0.726136	0.770968	0.989862
		4	0.193	0.101	0.876		4	1.66574	1.82685	2.65056	1.69894	2.15495	1.70473	4	1.50332	1.58792	1.82692	4	0.791816	0.893841	1.46946
		5	0.263	0.869	1.892		5	1.44277	1.72475	2.50645	2.04504	1.89859	1.04278	5	1.45686	2.32816	2.4419	5	1.38861	0.327921	0.722394
							6	1.51797	1.62948	2.15615	1.56294	3.42499	0.653028	6	1.66211	2.53532	1.89291	6	0.9757	0.567653	0.642155
	Sodium carbonate buffer pH11.3	1	0.166	0.567	1.744		7	2.04345	1.68551	1.78838	1.29584	1.82181	0.711116	7	1.48636	1.45071	2.91679	7	0.833473	0.675153	0.813938
		2	0.411	1.051	1.772		8	1.44622	1.86115	2.50585	1.37295	1.5796	0.94196	8	1.75882	1.30578	2.98565	8	0.598358	0.444754	1.0208
		3	0.536	1.258	1.308		9	1.29346	1.87658	2.27659	1.66274	1.80134	1.23806	9	1.65096	2.1235	1.73725	9	0.742125	0.783296	0.860204
		4	0.59	1.304	2.145		10	0.996344	1.4429	2.07856	1.93116	1.69633	0.906945	10	1.71509	1.76847	2.2127	10	0.869095	0.745087	0.754299
		5	0.26	0.892	2.042		11		1.6102	1.80935
			Before fixation	After fixation	After CR	After PBS	12		2.54229	3.12527
35S::GFP	Trisodium phosphate buffer pH10.7	1	21.205	4.619	9.926	9.685	13		2.14725	1.53202
		2	19.457	5.054	12.021	10.023	14		3	1.53183
		3	18.22	4.27	7.459	6.837	15		2.09548	1.41998
		4	22.902	6.786	14.618	12.184	16		1.55221	1.40891
		5	15.193	6.26	11.43	10.855	17		2.80668	1.17067
							18		2.28783	1.67723
	Sodium carbonate buffer pH11.3	1	18.93	5.673	9.22	9.229	19		2.26192	1.49619
		2	16.799	5.186	9.459	10.686	20		2.10118	1.20131
		3	12.714	4.232	9.693	10.37	21			1.64615
		4	16.669	5.68	11.509	9.633	22			2.0059
		5	22.787	7.094	9.725	10.302	23			2.20951
							24			1.62281
							25			1.63067
							26			2.68793
							27			1.45305
							28			1.56577
							29			2.4956
							30			1.82913

## Sheet: Supplementary Data 3
Fig. 3a						Fig. 3b
	HEPES	PBS	MOPS	TRIS	PIPES		1% FA	2% FA	4% FA
1	0.0614785	0.224927	0.1046	0.0159625	0.214676	1	0.348854	0.224927	0.115745
2	0.0667833	0.201278	0.122307	0.0143488	0.178514	2	0.422814	0.201278	0.0706156
3	0.0753166	0.144739	0.0984237	0.021109	0.180154	3	0.408007	0.144739	0.0705331
4	0.0717876	0.134356	0.10614	0.0139582	0.150417	4	0.343099	0.134356	0.0693317
5	0.0996587	0.142295	0.109473	0.00723732	0.184667	5	0.415442	0.142295	0.120014
6	0.0818765	0.114698	0.0926379	0.00740286	0.256796	6	0.381204	0.114698	0.0586161
7	0.0875919	0.186071	0.110332	0.00637211	0.23827	7	0.381815	0.186071	0.00407793
8	0.139847	0.201937	0.151263	0.00922301	0.273631	8	0.288267	0.201937	0.0621149
9	0.0994207	0.187439	0.103031	0.0147655	0.220247	9	0.312519	0.187439	0.0780812
10	0.104373	0.17563	0.132301	0.0171404	0.170952	10	0.411941	0.17563	0.109492
11	0.109958	0.237695	0.189871	0.0228939	0.338143	11		0.237695
12	0.209519	0.20904	0.114796	0.00904859	0.341861	12		0.20904
13	0.034686	0.111649	0.102328	0.0124173	0.326149	13		0.111649
14	0.154412	0.14561	0.0875371	0.0284331	0.295103	14		0.14561
15	0.112192	0.22727	0.121456	0.0405691	0.320241	15		0.22727
16	0.054962	0.278826	0.0847133	0.0302864	0.351013	16		0.278826
17	0.123506	0.240661	0.109757	0.0455725	0.415164	17		0.240661
18	0.0776596	0.282149	0.076555	0.0450841	0.249592	18		0.282149
19	0.133821	0.380148	0.128413	0.0478137	0.365673	19		0.380148
20	0.129305	0.317372	0.117201	0.0245991	0.225826	20		0.317372
21		0.224267			0.0807038	21		0.224267
22		0.230871			0.144919	22		0.230871
23		0.254438			0.106813	23		0.254438
24		0.329709			0.118664	24		0.329709
25		0.246941			0.086464	25		0.246941
26					0.112031
27					0.165728
28					0.181366
29					0.0811732
30					0.0447447

## Sheet: Supplementary Data 4
Fig4b
	1%FA				2% FA				4% FA
	PBS	ClearSee	TOMEI-II	iTOMEI	PBS	ClearSee	TOMEI-II	iTOMEI	PBS	ClearSee	TOMEI-II	iTOMEI
1	0.947883	0.402493	0.773332	0.780165	1.0104	0.408755	0.531896	2.55998	0.742792	0.746685	0.373373	1.3467
2	0.732347	0.5529	0.349174	1.24973	0.779312	0.437016	0.292093	1.60599	0.759844	1.22496	0.49811	0.901604
3	0.863725	0.492153	0.518179	2.56945	0.695692	0.311061	0.30745	1.08118	0.719269	0.619885	0.608922	0.850858
4	0.805996	0.15216	0.384198	1.06156	1.27833	0.513493	0.403748	1.09772	0.664438	0.92914	0.141169	1.11637
5	1.26817	0.34108	0.421935	1.55772	0.532752	0.832179	0.254221	1.01675	0.821639	0.554793	0.253351	1.00259
6	0.416622	0.555224	0.666947	1.13323	1.24489	0.458438	0.193066	1.11592	0.94987	0.793854	0.338084	1.04111
7	0.877758	0.645533	1.01615	1.18259	0.846581	0.793071	0.454358	1.8484	0.830209	0.44305	0.546548	1.32417
8	1.11953	1.12401	0.791221	1.07897	0.814424	0.916355	0.147351	0.809932	0.991151	0.852426	0.232615	1.48402
9	0.470939	0.640814	1.21924	1.3182	0.712617	0.979243	0.433968	1.41059	0.573798	0.633434	0.428652	1.30723
10	1.3397	0.937819	0.645384	1.12114	0.745664	0.439093	0.526979	0.942866	0.59653	0.424291	0.373604	0.518778
Fig4d				Fig4e
	ClearSee	TOMEI-II	iTOMEI		ClearSee	TOMEI-II	iTOMEI
1	746.443	344.309	784.362	1	2.62304	2.48218	3.89102
2	1047.83	555.061	1211.31	2	3.27836	3.38942	5.46467
3	1283.56	950.91	1158.54	3	3.79093	5.09347	5.27017
4	639.418	831.467	1119.42	4	2.39033	4.5793	5.12599
5	720.906	657.296	1152.01	5	2.56751	3.82953	5.24611
6	405.708	709.111	906.555	6	1.88216	4.05258	4.3414
7	1068.67	724.348	984.46	7	3.32367	4.11817	4.62854
8	574.611	662.541	1562.19	8	2.24941	3.8521	6.75795
9	1624.71	582.61	1354.68	9	4.53271	3.50802	5.9931
10	1278.15	918.551	2419.41	10	3.77917	4.95418	9.91752
11	1949.38	382.118	3559.49	11	5.23867	2.64494	14.1196
12	554.382	760.201	1245.37	12	2.20543	4.27251	5.5902
13	1116.62	1758.67	1768.4	13	2.88214	8.57073	7.51801
14	787.404	705.022	1366.18	14	2.32722	4.03498	6.03549
15	1029.03	484.996	1915.41	15	2.73449	3.08781	8.05987
16	560.082	416.225	792.411	16	1.94405	2.79176	3.92068
17	1120.87	522.519	1430.32	17	2.8893	3.24934	6.2719
18	792.709	706.661	680.594	18	2.33616	4.04203	3.50855
19	483.095	653.207	711.55	19	1.81429	3.81192	3.62265
20	1142.05	928.734	1064.31	20	2.925	4.99801	4.92286
21	448.711	487.233	1734.18	21	1.75633	3.09744	7.39189
22	229.186	1015.59	1017.62	22	1.38631	5.37193	4.75077
23	429.426	559.88	962.306	23	1.72383	3.41017	4.54689
24	566.304	316.591	731.434	24	1.95454	2.36286	3.69593
25	1225.75	670.352	668.391	25	3.05877	3.92245	3.46357
26	737.557	697.539	1417.06	26	2.2388	4.04098	6.22302
27	444.934	589.474	773.862	27	1.74731	3.56986	3.85232
28	456.14	441.62	2540.71	28	1.76613	2.92528	10.3646
29	1432.24	398.076	2486.79	29	3.40558	2.73544	10.1659
30	762.155	520.814	2160.21	30	2.28011	3.27053	8.96216
31	982.619	336.633	2091.98	31	2.6504	2.46758	8.71067
32	331.693	419.552	1196.54	32	1.55711	2.82907	5.41022
33	955.869	760.314	628.585	33	2.60547	4.31465	3.31685
34	696.813	577.582	803.222	34	2.17036	3.51801	3.96053
35	774.108	593.49	437.072	35	2.30019	3.58737	2.61097
36	928.211	1107.77	1483.76	36	2.55902	5.8294	6.46889
37	1193.19	505.875	1230.8	37	3.18212	3.2054	5.53651
38	608.896	682.139	1486.87	38	2.11355	3.97384	6.48033
39	756.008	1904.11	548.878	39	2.38259	9.30111	3.02307
40	545.027	585.26	736.03	40	1.99675	3.55149	3.71287
41	1110.07	325.715	1922.87	41	3.0301	2.41998	8.08735
42	277.635	339.097	657.357	42	1.50774	2.47832	3.4229
43	1034.36	549.81	679.993	43	2.89163	3.39694	3.50633
44	1019.9	286.052	765.908	44	2.86519	2.24707	3.823
45	723.582	190.501	794.942	45	2.32329	1.8305	3.93001
46	137.812	475.292	741.011	46	1.25203	3.07207	3.73123
47	129.651	397.578	954.283	47	1.23711	2.73327	4.51732
48	577.876	271.112	608.259	48	2.05682	2.18193	3.24193

## Sheet: Supplementary Data 5
Fig. 6d
	PBS	TOMEI-II	iTOMEI
1	6.46	79.547	159.696
2	5.697	46.557	132.973
3	3.101	40.991	168.103
4	5.28	52.206	120.039
5	10.274	82.678	108.072
6	3.591	59.932	111.611
7	2.91	42.329	165.752
8	2.291	65.907	197.097
9	2.418	76.839	106.481
10	2.553	95.603	141.417
11	2.851	79.446	142.38
12	2.652	75.815	161.322
13	2.567	81.034	131.1
14	3.626	59.859	124.859
15	2.107	51.547	78.084
16	2.073	78.515	149.181
17	2.503	46.67	97.532
18	2.495	61.568	192.686
19	2.888	54.438	123.704
20	3.557	50.481	116.938
